# Supplementary material for: The Effect of Mindset and Breathing Exercises on Physical and Mental Health in Persons with Spinal Cord Injury—A Pilot Feasibility Study
Source: Int J Environ Res Public Health. 2023 Sep 20;20(18):6784. doi: 10.3390/ijerph20186784 (PMC10531230; doi:10.3390/ijerph20186784)
Supplement: Supplementary file 1 [file ijerph-20-06784-s001.zip]

Archive with 1 entries (1 files):
- ijerph-2580526-supplementary.pdf
